# Supplementary material for: Combined Impact of Mean and Variability of Non-HDL Cholesterol on Myocardial Infarction in Hemodialysis Patients
Source: J Clin Med. 2025 Dec 28;15(1):242. doi: 10.3390/jcm15010242 (PMC12787241; doi:10.3390/jcm15010242)
Supplement: Supplementary file 1 [file jcm-15-00242-s001.zip]

Archive with 1 entries (1 files):
- jcm-4002708-supplementary.pdf
